# Supplementary material for: Multi-omics analysis untangles the crosstalk between intratumor microbiome, lactic acid metabolism and immune status in lung squamous cell carcinoma
Source: Front Immunol. 2025 Jun 11;16:1603822. doi: 10.3389/fimmu.2025.1603822 (PMC12187763; doi:10.3389/fimmu.2025.1603822)
Supplement: Supplementary file 2 [file DataSheet2.zip]

Archive with 8 entries (7 files):
- code/
- code/figure1.R
- code/figure2.R
- code/figure3.R
- code/figure4.R
- code/figure5.zip
- code/figure6.R
- code/figure7.R
